# Supplementary material for: Molecular analysis of Annexin expression in cancer
Source: BMC Cancer. 2022 Sep 19;22:994. doi: 10.1186/s12885-022-10075-8 (PMC9484247; doi:10.1186/s12885-022-10075-8)
Supplement: Supplementary file 1 — Additional file 1. Supplementary Information Table S1. [file 12885_2022_10075_MOESM1_ESM.xlsx]

## Sheet: Tabelle1
Cell line	Characteristics	Provider
HCT 15	human colon carcinoma cell line (RRID CVCL_0292)	Dr. Min Li-Weber, DKFZ
HCT-116	human colon carcinoma cell line (RRID CVCL_0291)
SW480	human colon carcinoma cell line (RRID CVCL_0546)
CaCo-2	human colon carcinoma cell line (RRID CVCL_0025)
HT-29	human colon carcinoma cell line (RRID CVCL_0320)
COLO 205	human colon carcinoma cell line (RRID CVCL_0218)
DU145	human prostate cancer cell line (RRID CVCL_0105)
PC-3	human prostate cancer cell line (RRID CVCL_0035)
MDA-MB-231	human breast cancer cell line (RRID CVCL_0062)
MIA PaCa-2	human pancreatic ductal adeno-carcinoma cell line (RRID CVCL_0428)
PANC-1	human pancreatic ductal adeno-carcinoma cell line (RRID CVCL_0480)
Huh-7	human hepatocellular carcinoma cell line (RRID CVCL_0336)
624.38 Mel	human melanoma cell line (RRID CVCL_C588)	Prof. Dr. Christine Falk, Hannover Universiy
A-375	human melanoma cell line (RRID CVCL_0132)
