# Supplementary material for: Molecular analysis of Annexin expression in cancer
Source: BMC Cancer. 2022 Sep 19;22:994. doi: 10.1186/s12885-022-10075-8 (PMC9484247; doi:10.1186/s12885-022-10075-8)
Supplement: Supplementary file 2 — Additional file 2. Supplementary Information Table S2. [file 12885_2022_10075_MOESM2_ESM.xlsx]

## Sheet: Tabelle1
Gene target	Forward primer 5’→ 3’	Reverse primer 5’→ 3’
hAnxA1	ACAACTTCGCAGAGTGTTTCAG	TTTGCTTGTGGCGCACTTCA
hAnxA2	CCCTGGCAAAGGGTAGAAGA	CCTTTCCTCTTCACTCCAGCG
hAnxA3	CAAAAGGACATTGTGGACAGC	CGATGCAGTCTTTCGGCTAA
hAnxA4	GCTCTCGTGAGACAGGATGC	GCAACAGGTGATTTCGGTTC
hAnxA5	TCACCATCTTTGGAACACGA	AGTCTCGCGGTCAATGGTT
hAnxA6	CACTCGGACCAATGCTGAAA	CTCCTGAAGTGGCCAGATGT
hAnxA7	GTTAAGCAGTGTGAGCCGTG	TGCCAGCACCTTTCATAGCA
hAnxA8	ACATCGTTTCAAGGAGCGAG	CAGCAGGGCGTTCTTGTAGT
hAnxA9	TCGGCCTAGCTTCGGTG	AGGATGCGAATCAGGACTTG
hAnxA10	CTGCTGACCATAAGGAAACGA	TCTTATAATGCCCTGAAGCAAAAT
hAnxA11	GAGTCCAAGTTCAATGCGGT	CGGCCTGTCATTCTCTGGTA
hAnxA13	CTTATCGGGCAGGACATCAG	CGCTGTCTTCTCGAAGTTTCC
hGAPDH	GCAAATTCCATGGCACCGT	TCGCCCCACTTGATTTTGG
