# Supplementary material for: Molecular analysis of Annexin expression in cancer
Source: BMC Cancer. 2022 Sep 19;22:994. doi: 10.1186/s12885-022-10075-8 (PMC9484247; doi:10.1186/s12885-022-10075-8)
Supplement: Supplementary file 3 — Additional file 3. Supplementary Information Table S3. [file 12885_2022_10075_MOESM3_ESM.xlsx]

## Sheet: Tabelle1
Antigen target	Clone	Isotype	Dilution	Provider
hAnxA1	DAC5	Mouse-IgG2c	1:1000	Heiko Weyd, DKFZ, Heidelberg, Germany
hAnxA2	5	Mouse-IgG1	1:1000	BD Biosciences
hAnxA3	693510	Mouse-IgG2b	1:4000	R&D
hAnxA4	4	Mouse-IgG1	1:1000	BD Transduction Laboratories
hAnxA5	ADE01	Goat-IgG	1:1000	R&D
hAnxA6	73	Mouse-IgG1	1:1000	BD Transduction Laboratories
hAnxA7	5	Mouse-IgG1	1:1000	BD Transduction Laboratories
hAnxA8	40156	Mouse-IgG2a	1:1000	Genetex
hAnxA9	R28138	Rabbit-IgG	1:250	Atlas Antibodies
hAnxA10	XQR01	Goat-IgG	1:1000	R&D
hAnxA11	16	Mouse-IgG1	1:1000	BD Transduction Laboratories
hAnxA13	YTG01	Goat-IgG	1:1000	R&D
hErk1	87102	Mouse-IgG	1:10000	BD Transduction Laboratories
