# Supplementary material for: Molecular analysis of Annexin expression in cancer
Source: BMC Cancer. 2022 Sep 19;22:994. doi: 10.1186/s12885-022-10075-8 (PMC9484247; doi:10.1186/s12885-022-10075-8)
Supplement: Supplementary file 4 — Additional file 4. Supplementary Information Table S4. [file 12885_2022_10075_MOESM4_ESM.xlsx]

## Sheet: Tabelle1
Specificity	Isotype	Dilution	Provider
Mouse-IgG-HRP	Horse	1:20.000	Cell Signaling
Mouse-IgG1-HRP	Goat	1:20.000	Southern Biotech
Mouse-IgG2a-HRP	Goat	1:20.000	Southern Biotech
Mouse-IgG2b-HRP	Goat	1:20.000	Southern Biotech
Mouse-IgG2c-HRP	Goat	1:20.000	Abcam
Goat-IgG-HRP	Donkey	1:20.000	Santa Cruz Biotech
Rabbit-IgG-HRP	Goat	1:20.000	Cell Signaling
