# Supplementary material for: Molecular analysis of Annexin expression in cancer
Source: BMC Cancer. 2022 Sep 19;22:994. doi: 10.1186/s12885-022-10075-8 (PMC9484247; doi:10.1186/s12885-022-10075-8)
Supplement: Supplementary file 5 — Additional file 5. Supplementary Information Table S5. [file 12885_2022_10075_MOESM5_ESM.xlsx]

## Sheet: Tabelle1
Database	Address	Datasets
Gene Expression Omnibus (GEO)	https://www.ncbi.nlm.nih.gov/geo/	GDS4336 (PDAC)
		GSE781 (Renal cancer)
		GSE6919 (Prostate cancer)
		GSE9574 (Breast cancer)
		GSE20437 (Breast cancer)
		GSE20347 (Oesophagus cancer)
		GSE19804 (NSCLC)
		GSE32323 (CRC)
TNMplot.com Analysis Platform	https://tnmplot.com/analysis/	Genechip from GEO, RNA-seq from GTex, TCGA, and TARGET
The Human Protein Atlas	https://www.proteinatlas.org/	The Cancer Genome Atlas (TCGA)
